# Supplementary material for: Full-Length Transcriptome of the Great Himalayan Leaf-Nosed Bats (Hipposideros armiger) Optimized Genome Annotation and Revealed the Expression of Novel Genes
Source: Int J Mol Sci. 2023 Mar 3;24(5):4937. doi: 10.3390/ijms24054937 (PMC10003721; doi:10.3390/ijms24054937)
Supplement: Supplementary file 1 [file ijms-24-04937-s001.zip]

Archive with 2 entries (1 files):
- ijms-2202289-supplementary/
- ijms-2202289-supplementary/Table S1.pdf
